# Supplementary material for: Iridium-Catalyzed Synthesis of Chiral 1,2,3-Triazoles Units and Precise Construction of Stereocontrolled Oligomers
Source: Molecules. 2023 Apr 26;28(9):3726. doi: 10.3390/molecules28093726 (PMC10180159; doi:10.3390/molecules28093726)
Supplement: Supplementary file 1 [file molecules-28-03726-s001.zip]

Archive with 1 entries (1 files):
- molecules-2353499-supplementary.pdf
